# Supplementary material for: Reproductive assurance drives transitions to self-fertilization in experimental Caenorhabditis elegans
Source: BMC Biol. 2014 Nov 5;12:93. doi: 10.1186/s12915-014-0093-1 (PMC4234830; doi:10.1186/s12915-014-0093-1)
Supplement: Additional file 2: — SNP table for chromosome IV. Text file containing SNP information and the sample sizes for each of the populations genotyped at generation 22 of experimental evolution. [file 12915_2014_93_MOESM2_ESM.txt]

SNP_(1)	Chromosome	Physical_position_(2)	Genetic_position_(3)	Reference_allele_(4)	2nd_allele	Molecular_feature_(5)	Reference_genome_(6)	A6140_(7)	SA1	SA2	SA3	SA4	ST1	ST2	ST3	ST4	ST5	ST6	ST7	SM1	SM2	SM3	SM4	SM5	SM6	SM7	GA1	GA2	GA3	GA4	GT1	GT2	GT3	GT5	GM1	GM2	GM3	GM5	CA1	CA2	CA3	CT1	CT2	CT3	CM1	CM2	CM3
pas1	IV	467151	0	G	T	Intron	CB4858	46	15	16	12	13	30	14	15	16	14	16	15	13	14	16	15	13	14	14	14	14	14	16	16	16	16	16	14	16	14	14	15	13	15	12	15	15	12	15	14
uCE4-507	IV	781321	0.48958	A	C	Intron	CB4856	47	15	16	13	15	31	13	15	16	14	16	16	13	15	16	15	13	14	14	14	15	14	16	16	16	16	16	15	14	14	13	15	13	15	12	16	15	12	15	11
haw50300	IV	874853	0.79904	T	C	Intron	CB4856	46	15	16	14	12	29	14	14	16	13	16	15	13	15	15	15	13	14	15	14	13	14	16	16	16	16	16	13	16	13	14	14	12	14	12	16	15	10	13	14
CE4-228	IV	1063709	2.5062	A	G	Intergenic	CB4856	45	15	16	14	13	29	14	14	16	13	16	14	13	16	13	15	13	14	15	14	13	14	16	16	16	16	15	12	16	13	14	15	12	14	12	16	15	10	13	14
uCE4-540	IV	1339309	6.52981	A	C	3' UTR	CB4856	45	15	16	12	13	26	13	13	16	14	16	16	13	15	15	15	13	14	14	14	15	14	15	16	16	16	15	15	16	14	14	15	13	15	12	15	15	12	15	14
uCE4-566	IV	1488728	7.76327	C	A	Intron	CB4856	47	15	16	14	14	29	14	14	16	13	16	15	13	15	13	15	13	14	15	14	13	14	16	16	16	16	16	12	16	13	14	15	12	14	12	16	15	11	13	14
haw51312	IV	1536151	8.11557	T	A	Intron	CB4856	46	15	16	13	13	28	13	14	16	13	16	12	13	15	13	15	13	14	15	14	13	14	15	16	16	16	15	13	16	13	14	15	12	14	12	12	15	11	12	14
uCE4-576	IV	1550204	8.21997	A	G	Exon (missense)	CB4856	47	15	16	12	15	30	14	14	16	14	16	16	13	15	14	15	13	14	14	14	15	14	15	16	16	16	16	14	16	14	14	15	13	15	12	15	15	12	15	14
uCE4-580	IV	1551262	8.22783	C	-	Intron	CB4856	46	15	16	12	15	31	14	14	16	14	16	16	13	15	13	15	13	14	14	14	15	14	15	16	16	16	15	13	16	14	14	15	13	15	12	15	15	12	15	14
uCE4-581	IV	1556814	8.26908	G	A	Intron	CB4856	44	15	16	12	14	29	14	14	16	14	16	16	13	15	15	15	13	14	14	14	15	14	15	16	16	16	16	15	16	14	14	14	13	15	12	16	15	12	15	14
uCE4-598	IV	1742880	9.52856	T	C	Intron	CB4856	45	15	16	12	15	31	14	14	15	14	16	15	13	14	16	15	13	14	14	14	15	14	16	16	16	16	15	15	16	14	13	15	13	14	11	16	15	12	15	14
uCE4-603	IV	1836308	10.77468	G	T	Exon (silent)	CB4856	41	14	16	13	13	29	13	14	14	13	16	15	13	15	14	15	13	14	14	14	14	14	16	16	16	16	15	14	16	14	14	14	13	14	12	14	15	10	15	14
uCE4-606	IV	1880589	11.44259	G	T	3' UTR	CB4856	NA	14	16	12	11	27	14	13	15	13	14	15	13	14	12	15	13	13	14	14	15	14	15	15	16	16	15	13	16	14	14	13	13	15	12	15	15	11	15	13
uCE4-610	IV	1919560	12.23937	C	A	Exon (missense)	CB4856	47	15	16	14	15	29	13	14	16	13	16	15	13	15	12	15	13	14	15	14	13	14	16	16	16	16	15	13	16	13	14	15	11	14	12	16	15	11	13	14
haw52330	IV	2144755	14.63759	A	G	Intron	CB4856	47	15	16	14	13	29	14	15	16	13	16	15	13	15	11	15	13	14	15	14	13	14	16	16	16	16	15	12	16	13	14	15	12	14	12	15	15	11	13	14
haw53671	IV	2778962	19.17343	A	G	Intron	CB4856	42	15	16	12	11	28	14	13	15	13	14	15	13	14	13	15	13	14	14	14	14	14	15	16	15	16	15	14	16	14	14	15	13	15	12	15	15	12	15	14
uCE4-832	IV	4008342	25.74443	C	T	Intron	CB4856	48	14	16	14	14	28	13	13	15	13	16	15	13	15	14	15	13	14	15	13	13	14	16	16	16	16	15	13	16	13	14	15	12	14	12	16	15	11	13	14
pas16080	IV	5151696	28.51761	T	C	Intergenic	CB4858	48	15	16	14	14	29	14	15	16	13	16	15	13	15	14	15	13	14	15	14	13	14	16	16	16	16	16	13	16	13	14	15	11	14	12	15	15	11	13	14
uCE4-1023	IV	8193378	31.83488	G	T	Intron	CB4856	37	15	16	14	14	27	13	13	15	13	16	15	13	15	12	15	13	14	15	14	13	14	16	16	16	16	15	11	16	13	14	15	12	14	12	15	15	11	13	14
uCE4-1027	IV	8271873	31.8772	G	A	Exon (silent)	CB4856	47	14	16	12	14	30	13	13	16	14	15	15	13	15	14	15	13	14	14	14	14	14	16	16	16	16	16	15	16	14	14	15	13	15	12	16	15	12	15	14
pas20842	IV	8535097	31.96657	C	T	Intron	CB4858	45	15	16	14	14	29	13	15	16	13	15	15	13	15	15	15	13	14	15	14	13	14	15	16	16	16	16	11	16	13	14	15	11	14	12	16	15	11	13	14
uCE4-1059	IV	8569553	32.03717	T	A	Intron (splice site)	CB4856	NA	15	16	14	14	29	14	15	16	13	14	14	13	15	14	15	13	14	15	14	13	14	16	16	16	16	16	12	16	13	14	14	12	14	12	16	15	11	13	14
uCE4-1072	IV	9315569	32.92537	G	A	Exon (missense)	CB4856	44	15	16	12	13	29	14	13	16	14	15	16	13	14	13	15	13	14	14	14	15	14	15	16	16	16	16	15	16	14	14	15	13	15	12	16	15	12	15	14
pas22097	IV	9390314	32.92537	G	T	Exon (silent)	CB4858	48	15	16	12	15	30	14	15	16	14	16	16	13	15	15	15	13	14	14	14	15	14	16	16	16	16	16	14	16	14	14	15	13	15	12	16	15	12	15	14
uCE4-1080	IV	9548887	32.92537	A	G	Intron	CB4856	46	15	16	12	13	29	13	14	16	14	15	16	13	15	13	15	13	14	14	14	13	14	15	16	16	16	16	13	16	14	14	14	13	15	12	15	15	12	15	14
uCE4-1086	IV	10073916	33.56682	C	T	Exon (missense)	CB4856	40	15	16	12	15	30	13	13	16	14	16	16	13	15	14	15	13	14	14	14	15	14	15	16	16	16	16	13	16	14	14	14	13	15	12	15	15	12	15	14
uCE4-1116	IV	10653079	33.88993	C	T	Exon (missense)	CB4856	44	15	16	13	15	31	14	15	16	14	16	16	13	15	16	15	13	14	14	14	15	14	16	16	16	16	16	15	16	14	14	15	13	15	12	16	15	12	15	14
CE4-172	IV	10677530	33.88993	A	G	Intergenic	CB4856	45	15	16	14	14	29	14	14	16	13	16	14	13	15	14	15	13	14	15	14	13	14	16	16	16	16	16	13	16	13	14	15	12	14	12	16	15	11	13	14
pas22978	IV	10769341	33.98274	G	T	Intergenic	CB4858	48	15	16	12	13	31	14	13	16	14	16	16	13	15	13	15	13	14	14	14	15	14	15	16	16	16	16	15	16	14	14	15	13	15	12	14	15	12	15	14
pas4467	IV	11477716	34.29103	G	C	Exon (silent)	CB4858	48	15	16	12	15	30	14	15	16	14	16	16	13	15	14	15	13	14	14	14	15	14	15	16	16	16	15	14	16	14	14	15	13	15	12	16	15	12	15	14
pas23450	IV	11550350	34.46936	A	G	Exon (missense)	CB4858	48	15	16	12	13	29	14	15	16	14	16	16	13	15	14	15	13	14	14	14	14	14	16	16	16	16	16	15	16	14	14	15	13	15	12	15	15	12	15	14
uCE4-1156	IV	11804464	34.69693	C	T	Intergenic	CB4856	41	15	16	14	15	28	14	14	15	13	16	15	13	16	15	15	13	14	15	14	13	14	16	16	16	16	16	12	15	13	14	15	12	14	12	16	15	11	13	14
CE4-185	IV	12382899	35.49994	G	A	Intergenic	CB4856	47	15	16	14	14	29	14	14	16	13	16	15	13	15	15	15	13	14	15	14	13	14	16	16	16	16	15	12	16	13	14	15	11	14	12	15	15	10	13	14
uCE4-1193	IV	12771081	36.71134	T	G	Intergenic	CB4856	48	15	16	12	14	31	14	14	16	14	15	16	13	15	13	15	13	14	14	14	14	14	16	16	16	16	16	14	16	14	14	15	13	15	12	16	15	12	15	14
uCE4-1194	IV	12780085	36.71134	C	T	Intron	CB4856	47	15	16	13	13	30	14	13	16	14	15	16	13	15	14	15	13	14	14	14	14	14	15	16	16	16	15	14	16	14	14	15	13	15	12	15	15	12	15	14
uCE4-1216	IV	12985062	37.2232	A	C	Exon (missense)	CB4856	NA	13	14	12	8	22	10	11	8	11	14	14	9	13	12	15	11	13	14	14	15	14	15	14	16	16	15	9	15	11	13	11	12	15	11	13	15	9	14	11
uCE4-1238	IV	13082494	37.67753	A	G	Exon (missense)	CB4856	45	15	16	14	14	29	14	13	16	13	16	15	13	16	13	15	13	14	15	14	13	14	16	16	16	16	15	13	16	13	14	15	12	14	12	16	15	11	13	14
uCE4-1266	IV	13904323	40.03491	T	C	RNA gene	CB4856	46	15	16	14	15	29	14	14	16	13	16	15	13	15	14	15	13	14	15	14	13	14	16	16	16	16	15	13	16	13	14	15	12	14	12	16	15	11	13	14
uCE4-1290	IV	14158021	40.52041	C	A	Intergenic	CB4856	45	15	16	14	14	28	14	13	16	13	16	14	13	15	15	15	13	14	15	14	13	14	16	16	16	16	15	12	16	13	14	15	12	14	12	16	15	11	13	14
pas27670	IV	14199814	40.64957	T	G	Intron	CB4858	46	15	15	13	12	26	14	14	15	14	15	15	13	15	13	14	13	14	14	14	14	14	15	16	16	16	15	14	16	14	14	15	13	15	12	15	15	12	15	14
uCE4-1320	IV	14335306	41.00994	T	G	Exon (missense)	CB4856	46	15	16	14	15	29	14	14	16	13	16	15	13	15	15	15	13	14	15	14	13	14	15	16	16	16	16	13	16	13	14	15	12	14	12	16	15	11	13	14
pas5916	IV	14347377	41.0957	A	G	Pseudogene	CB4858	46	15	16	14	14	28	14	14	16	13	16	15	13	15	12	15	13	14	15	14	13	14	16	16	16	16	15	12	16	13	14	15	12	14	12	16	15	9	13	14
uCE4-1337	IV	14423622	41.24951	A	G	Intergenic	CB4856	NA	15	16	14	14	27	13	15	16	13	16	15	13	16	15	15	13	13	14	14	13	14	15	16	16	16	15	13	16	12	13	15	11	14	12	16	15	10	13	14
uCE4-1425	IV	15141339	42.56269	C	T	Intergenic	CB4856	42	15	16	14	15	29	14	15	15	13	16	15	13	15	13	15	13	14	15	14	13	14	16	16	16	16	15	11	16	13	13	15	12	14	12	15	15	10	13	14
haw64011	IV	15264869	43.02421	G	A	Exon (silent)	CB4856	47	15	15	12	14	30	14	14	16	13	16	16	13	15	14	15	13	14	14	14	15	14	15	16	16	16	15	15	16	14	14	14	13	15	12	16	15	12	15	14
pas29606	IV	16606982	49.84004	G	T	Intergenic	CB4858	47	15	16	12	15	30	14	14	16	14	16	16	13	15	16	15	13	14	14	14	15	14	15	16	16	16	16	14	16	14	14	15	13	15	12	14	15	12	15	14
uCE4-1597	IV	16622299	49.84004	G	A	Intron	CB4856	47	15	16	12	15	31	14	15	16	14	16	16	13	15	16	15	13	14	14	14	15	14	16	16	16	16	16	15	16	14	14	15	13	15	12	16	15	12	15	14
pas29664	IV	16669276	49.86853	G	T	Intergenic	CB4858	47	15	16	14	15	29	14	14	16	13	16	15	13	16	15	15	13	14	15	14	13	14	16	16	16	16	16	12	16	13	14	15	12	14	12	16	15	10	13	14
pas6616	IV	16686301	49.88921	T	C	Intergenic	CB4858	44	15	16	12	13	29	14	13	16	14	15	15	13	14	12	15	13	14	14	14	14	14	14	16	16	16	16	14	16	14	14	14	13	15	12	15	15	12	15	14
uCE4-1606	IV	16777526	50	T	C	Exon (silent)	CB4856	45	15	16	14	14	27	14	14	16	13	16	15	13	15	13	15	13	14	15	14	13	14	16	16	16	16	14	13	16	13	14	15	12	14	12	16	15	11	13	14
pas6625	IV	16840936	50	C	G	Intergenic	CB4858	NA	15	15	14	15	28	14	14	16	13	16	14	13	16	14	15	13	14	15	14	13	14	15	16	16	16	15	12	16	12	14	15	12	14	12	16	15	11	13	14
uCE4-1635	IV	17237255	50	A	G	RNA gene	CB4856	NA	15	16	14	15	28	14	14	16	13	16	15	12	15	15	15	13	14	15	14	13	14	16	16	16	16	14	12	16	13	14	15	12	14	12	16	15	11	13	14
pas6981	IV	17284596	50	G	T	Exon (missense)	CB4858	48	15	16	13	15	31	14	13	16	14	16	16	13	15	15	15	13	14	14	14	15	14	15	16	16	16	16	15	16	14	14	15	13	15	12	16	15	12	15	14
CE4-221	IV	17297280	50	T	C	Intergenic	CB4856	45	11	14	9	14	29	13	13	16	12	16	14	13	15	13	15	12	14	15	13	13	13	15	16	16	16	16	4	13	9	12	15	11	14	11	16	15	9	10	13
pas30723	IV	17363659	50	T	C	Intron	CB4858	47	15	16	14	14	28	14	14	16	13	16	15	13	15	14	15	13	14	15	14	13	14	15	16	16	16	15	13	16	12	14	15	12	14	12	16	15	11	13	14
pas30725	IV	17368088	50	T	C	Intergenic	CB4858	48	14	16	12	14	30	14	15	16	14	16	16	13	15	14	15	13	14	14	14	15	14	15	16	16	16	16	13	16	14	14	15	13	15	12	16	15	12	15	14
pas6985	IV	17433033	50.00001	A	G	Intron	CB4858	47	15	16	13	14	30	14	15	16	14	16	16	13	15	16	15	13	14	13	14	14	14	16	16	16	16	16	15	16	14	14	15	12	15	12	16	15	12	15	14
pas30738	IV	17473959	50.00001	T	G	Intergenic	CB4858	45	15	16	14	14	29	14	13	16	13	15	15	13	15	14	15	13	14	15	14	13	14	16	16	16	16	15	12	16	13	14	15	12	14	12	16	15	11	13	14
Notes:
(1) Wormbase designation release WS220
(2) Physical position in basepair of the reference N2 wild isolate genome; WS220
(3) Genetic position predicted from regressing physical position onto the genetic positions of Rockman and Kruglyak (2009) by linear interpolation
(4) Reference allele of N2 wild isolate genome; WS220
(5) A SNP was considered to be intergenic whenever its position is not in any coding sequence
(6) CGC wild type designation
(7) This and following columns indicate the number of genotypes at each population sample obtained after quality control
