# Supplementary material for: Reproductive assurance drives transitions to self-fertilization in experimental Caenorhabditis elegans
Source: BMC Biol. 2014 Nov 5;12:93. doi: 10.1186/s12915-014-0093-1 (PMC4234830; doi:10.1186/s12915-014-0093-1)
Supplement: Additional file 3: — SNP table for chromosome X. Text file containing information about the SNPs genotyped for the construction of the monoecious population M00. [file 12915_2014_93_MOESM3_ESM.txt]

SNP_(1)	Chromosome	Physical_position_(2)	Genetic_position_(3)	Reference_allele_(4)	2nd_allele	Molecular_feature_(5)	Reference_genome_(6)
CE6-105	X	543069	0	T	G	Intergenic	CB4856
uCE6-572	X	1119922	0.90798	T	G	Intergenic	CB4856
pas12799	X	1703819	2.70619	T	G	Intron	CB4858
pas14056	X	2107765	3.41328	A	G	Intergenic	CB4858
pas16955	X	5896806	18.28384	T	C	Intergenic	CB4858
pas16968	X	5936212	18.6703	C	T	Intron	CB4858
pas16972	X	5945414	18.76054	G	T	Intergenic	CB4858
pas17010	X	5996911	18.98933	G	A	Exon (silent)	CB4858
pas2683	X	6028567	19.13967	C	A	Intergenic	CB4858
pas18395	X	6545127	20.55399	G	T	Intergenic	CB4858
pas18401	X	6549617	20.56401	A	G	Intergenic	CB4858
pas18439	X	6618590	20.68352	A	G	Intron	CB4858
pas2770	X	6683263	20.77652	G	A	Intergenic	CB4858
pas2783	X	6740763	20.85762	C	T	Exon (silent)	CB4858
pas18509	X	6743333	20.85762	T	C	Intergenic	CB4858
pas2827	X	6978203	21.24905	T	A	Intron	CB4858
pas21055	X	7143886	21.42774	T	C	3' UTR	CB4858
pas21167	X	7251988	21.42774	C	T	Exon (silent)	CB4858
pas3842	X	7303206	21.42774	T	C	Exon (silent)	CB4858
pas3941	X	7531652	21.54109	A	G	Intron	CB4858
pas21676	X	7711354	21.86619	C	A	Intergenic	CB4858
pas21850	X	7896359	22.55769	G	A	Exon (silent)	CB4858	*
pas4116	X	8207220	23.72078	G	A	Intergenic	CB4858	*
pas-22310	X	8282058	23.83277	T	C	Intron	CB4858
CE6-157	X	8548925	24.28953	A	G	5' UTR	CB4856
pas22589	X	8684616	24.28953	A	C	Intron	CB4858
pas22682	X	8804351	24.51391	T	A	Exon (missense)	CB4858
pas22725	X	8855886	24.63294	G	T	Intergenic	CB4858
pas24042	X	10143896	26.64978	C	T	Intron	CB4858
pas24325	X	10466528	27.17099	C	T	Intergenic	CB4858
pas4741	X	10650112	27.61306	G	A	Intergenic	CB4858
pas24455	X	10671005	27.64116	T	C	Intron	CB4858
pas25296	X	11055382	28.59522	A	G	Exon (silent)	CB4858
uCE6-1224	X	11552184	29.5487	G	C	Intron	CB4856
uCE6-1235	X	11854296	30.1628	C	A	Intergenic	CB4856
pas28860	X	13070274	33.72855	C	T	Intergenic	CB4858
pas28462	X	13141555	34.12704	C	T	Intron	CB4858
pas6214	X	13232245	34.63403	G	A	Intergenic	CB4858
pas28560	X	13279533	34.87945	A	G	Intergenic	CB4858
pas28616	X	13329052	35.1006	G	T	Intergenic	CB4858
pas28877	X	13768568	38.37308	T	C	Intergenic	CB4858
pas6361	X	13975369	39.45139	A	G	Intergenic	CB4858
pas29922	X	14235421	40.3269	G	T	Intergenic	CB4858
pas30115	X	14410410	41.03995	T	C	Intergenic	CB4858
pas30171	X	14449003	41.13513	C	T	Intergenic	CB4858
pas30543	X	14805292	43.45064	T	C	Exon (silent)	CB4858
pas30641	X	14939949	44.02475	A	G	Intron	CB4858
uCE6-1528	X	15196798	45.33232	G	T	3' UTR	CB4856
pas33527	X	15277321	45.44568	T	C	Intron	CB4858
pas33664	X	15410573	45.98115	C	T	Intron	CB4858
uCE6-1585	X	15697714	47.53674	T	G	Exon (missense)	CB4856
pas33921	X	15845012	47.66815	T	C	Exon (silent)	CB4858
pas35281	X	16739700	50	A	C	Intron	CB4858
CE6-239	X	16892057	50	T	C	Exon (silent)	CB4856
pas37074	X	17100621	50	T	C	Exon (silent)	CB4858
pas37130	X	17317360	50	T	C	Intergenic	CB4858
pas37228	X	17585505	50	G	A	Intergenic	CB4858
Notes:
(1) Wormbase designation release WS220
(2) Physical position in basepair of the reference N2 wild isolate genome; WS220
(3) Genetic position predicted from regressing physical position onto the genetic positions of Rockman and Kruglyak (2009) by linear interpolation
(4) Reference allele of N2 wild isolate genome; WS220
(5) A SNP was considered to be intergenic whenever its position is not in any coding sequence
(6) CGC wild type designation
(*) SNPs that flank the xol-1 locus
